# Supplementary material for: Content-specific activity in frontoparietal and default-mode networks during prior-guided visual perception
Source: eLife. 2018 Jul 31;7:e36068. doi: 10.7554/eLife.36068 (PMC6067880; doi:10.7554/eLife.36068)
Supplement: Figure 3—source data 1. [file elife-36068-fig3-data1.zip]

Archive with 16 entries (13 files):
- Fig3-data/
- Fig3-data/sigstar.m
- __MACOSX/
- __MACOSX/Fig3-data/
- __MACOSX/Fig3-data/._sigstar.m
- Fig3-data/barwitherr.m
- __MACOSX/Fig3-data/._barwitherr.m
- Fig3-data/redblue.m
- __MACOSX/Fig3-data/._redblue.m
- Fig3-data/all_rsm.mat
- Fig3-data/all_percentile.mat
- Fig3-data/all_rdm.mat
- Fig3-data/RSA_1order_stats.m
- __MACOSX/Fig3-data/._RSA_1order_stats.m
- Fig3-data/fdr.m
- __MACOSX/Fig3-data/._fdr.m
