# Supplementary material for: Content-specific activity in frontoparietal and default-mode networks during prior-guided visual perception
Source: eLife. 2018 Jul 31;7:e36068. doi: 10.7554/eLife.36068 (PMC6067880; doi:10.7554/eLife.36068)
Supplement: Figure 3—source data 1. [file elife-36068-fig3-data1.zip › Fig3-data/RSA_1order_stats.m]

clear all
clc
% load data
load('all_rdm')
load('all_rsm')
load('all_percentile')

% set labels for plotting
rois = {'V1 R' 'V1 L' 'V2 R' 'V2 L' ...
    'V3 R' 'V3 L' 'V4 R'  'V4 L'...
    'LOCR' 'LOCL' 'Fusi R' 'Fusi L'...
    'Parietal R' 'Parietal L' 'Frontal R'  'Frontal L' ...
    'ParLat R' 'ParLat L'  'PCC' 'MPFC'};

% pre allocate
m1_rdm_group= nan(528,19,size(all_rdm,2));
m2_rdm_group= nan(528,19,size(all_rdm,2));
gray_rdm_group= nan(528,19,size(all_rdm,2));
m1m2_group= nan(33,19,size(all_rdm,2));
m1gray_group= nan(33,19,size(all_rdm,2));
m2gray_group= nan(33,19,size(all_rdm,2));
m1m2_group_c= nan(33,19,size(all_rdm,2));
m1gray_group_c= nan(33,19,size(all_rdm,2));
m2gray_group_c= nan(33,19,size(all_rdm,2));

for r = 1:size(all_rdm,2) % across rois
    for i = 1:19 %across subjects
        if isempty(all_rdm{i,r})==0
            rdm = all_rdm{i,r};
            rsm = all_rsm{i,r};
            
            % take lower triangle for m1, m2 and gray
            m1_rdm_sub=tril(rdm(1:33,1:33)); m1_rdm_sub=m1_rdm_sub(m1_rdm_sub~=0);
            m2_rdm_sub=tril(rdm(34:66,34:66)); m2_rdm_sub=m2_rdm_sub(m2_rdm_sub~=0);
            gray_rdm_sub=tril(rdm(67:99,67:99)); gray_rdm_sub=gray_rdm_sub(gray_rdm_sub~=0);
            
            m1_rdm_group(:,i,r) = m1_rdm_sub;
            m2_rdm_group(:,i,r) = m2_rdm_sub;
            gray_rdm_group(:,i,r) = gray_rdm_sub;
            
            % take diagonal for between class
            m1m2_group(:,i,r) = diag(rdm(34:66,1:33));
            m1gray_group(:,i,r) = diag(rdm(67:99,1:33));
            m2gray_group(:,i,r) = diag(rdm(67:99, 34:66));
            
            m1m2_group_c(:,i,r) = diag(rsm(34:66,1:33));
            m1gray_group_c(:,i,r) = diag(rsm(67:99,1:33));
            m2gray_group_c(:,i,r) = diag(rsm(67:99, 34:66));
        end
    end
    %% WITHIN CATEGORY TESTS
    % Pre vs Post stats (uncorrected p-values)
    [p_wc(1,r),h_wc(1,r)] = signrank(nanmean(m1_rdm_group(:,:,r)),nanmean(m2_rdm_group(:,:,r)));
    % Pre vs Gray stats (uncorrected p-values)
    [p_wc(2,r),h_wc(2,r)] = signrank(nanmean(m1_rdm_group(:,:,r)),nanmean(gray_rdm_group(:,:,r)));
    % Post vs Gray stats (uncorrected p-values)
    [p_wc(3,r),h_wc(3,r)] = signrank(nanmean(m2_rdm_group(:,:,r)),nanmean(gray_rdm_group(:,:,r)));
    
    %% BETWEEN CATEGORY TESTS
    % Pre-Post vs Post-Gray stats (uncorrected p-values)
    [p_wil_bc(2,r),h_bc(2,r)] = signrank(nanmean(m1m2_group(:,:,r)),nanmean(m2gray_group(:,:,r)));
    % Post-Gray vs Pre-Gray stats (uncorrected p-values)
    [p_wil_bc(3,r),h_bc(3,r)] = signrank(nanmean(m2gray_group(:,:,r)),nanmean(m1gray_group(:,:,r)));
    
    
end
% FDR correction
[nsig wc1_idxsig(1,:)] = fdr(p_wc(1,:),0.05);
[nsig wc2_idxsig(1,:)] = fdr(p_wc(2,:),0.05);
try
    [nsig wc3_idxsig(1,:)] = fdr(p_wc(3,:),0.05);
catch
    wc3_idxsig = 0;
end
[nsig bc2_idxsig(1,:)] = fdr(p_wil_bc(2,:),0.05);
[nsig bc3_idxsig(1,:)] = fdr(p_wil_bc(3,:),0.05);

%% do multidmensional scaling and plot everything
for r = 1:length(rois)
    %% within-condition plot
    % compute mean and sem
    wc_mean(:,1)=nanmean(nanmean(m1_rdm_group(:,:,r)));
    wc_mean(:,2)=nanmean(nanmean(m2_rdm_group(:,:,r)));
    wc_mean(:,3)=nanmean(nanmean(gray_rdm_group(:,:,r)));    
    temp = mean(m1_rdm_group(:,:,r));    
    wc_std(:,1)=nanstd(nanmean(m1_rdm_group(:,:,r))) / sqrt(sum(~isnan(temp))); %used in fill limits
    wc_std(:,2)=nanstd(nanmean(m2_rdm_group(:,:,r))) / sqrt(sum(~isnan(temp))); %used in fill limits
    wc_std(:,3)=nanstd(nanmean(gray_rdm_group(:,:,r))) / sqrt(sum(~isnan(temp))); %used in fill limits
    % plot
    figure('Color',[1 1 1]);
    subplot(2,2,1,'XTickLabel',{'Pre','Post','Gray'},...
            'XTick',[1 2 3],...
            'YTick',[0 0.5 1],...
            'FontSize',16,...
            'Box','off');
    hold on
    ylim([0 1]);
    ylabel('mean dissimilarity (1-r)')
        
    h = barwitherr(wc_std,wc_mean,'FaceColor','none');
    title(rois(1,r));
    sigcount=0;
    if p_wc(1,r)<0.05
        sigcount=sigcount+1;
        pwcsig{sigcount,:}= [1,2];
    end
    if p_wc(2,r)<0.05
        sigcount=sigcount+1;
        pwcsig{sigcount,:}= [1,3];
    end
    
    sigstar(pwcsig);
    clear pwcsig
    hold off
    
    %% between-condition plot
    % compute mean and sem
    bc_mean(:,1)=nanmean(nanmean(m1gray_group_c(:,:,r))) ;
    bc_mean(:,2)=nanmean(nanmean(m2gray_group_c(:,:,r)));
    bc_mean(:,3)=nanmean(nanmean(m1m2_group_c(:,:,r)));
    temp = mean(m1_rdm_group(:,:,r));
    bc_std(:,1)=nanstd(nanmean(m1gray_group_c(:,:,r)))/ sqrt(sum(~isnan(temp))); %used in fill limits
    bc_std(:,2)=nanstd(nanmean(m2gray_group_c(:,:,r))) / sqrt(sum(~isnan(temp))); %used in fill limits
    bc_std(:,3)=nanstd(nanmean(m1m2_group_c(:,:,r))) / sqrt(sum(~isnan(temp))); %used in fill limits
    %plot
    subplot(2,2,2,'XTickLabelRotation',45,'XTickLabel',...
            {'Pre-G','Post-G','Pre-Post'},...
            'XTick',[1 2 3],...
            'YTick',[0 0.5 1],...
            'FontSize',16,...
            'Box','off');
    hold on
    ylim([0 1]);
    ylabel('mean similarity (r)');
    h = barwitherr(bc_std,bc_mean,'FaceColor','none');
    title(rois(1,r));
    sigcount=0;
    
    if p_wil_bc(2,r)<0.05
        sigcount=sigcount+1;
        pbcsig{sigcount,:}= [2,3];
    end
    if   p_wil_bc(3,r)<0.05
        sigcount=sigcount+1;
        pbcsig{sigcount,:}= [1,2];
    end
    
    sigstar(pbcsig);
    clear pbcsig
    hold off    
    %% plot RDM
    subplot(2,2,3)
    hold on
    clear temprdm
    for s = 1:19
        if isempty(all_rdm{s,r})==0
            temprdm(:,:,s) = all_rdm{s,r};
            tempperc(:,:,s) = all_percentile{s,r};
        end
    end
    RDM = mean(temprdm,3);
    RDM_perc = mean(tempperc,3);
    imagesc(RDM_perc)
    colormap('redblue')
    set(gca,'xtick',[]);
    set(gca,'ytick',[]);
    set(gca,'CLim',[0 100]);
    title(rois(1,r))
    axis square
    axis ij
    hold off
    
    %% perfom MDS and plot
    
    [Y,stress]=mdscale(RDM,2);
    
    subplot(2,2,4)
    hold on
    scatter(Y(1:16,1),Y(1:16,2),30,[0 0 1],'filled'); hold on
    scatter(Y(16:33,1),Y(16:33,2),30,[0 0.8 1],'filled'); hold on
    scatter(Y(34:49,1),Y(34:49,2),30,[0 1 0],'filled'); hold on
    scatter(Y(50:66,1),Y(50:66,2),30,[0.8 1 0],'filled'); hold on
    scatter(Y(67:82,1),Y(67:82,2),30,[0.7 0 0],'filled'); hold on
    scatter(Y(83:99,1),Y(83:99,2),30,[1 0 0],'filled'); hold on
    title(rois(1,r))
    axis square
    axis([-0.8 0.8 -0.8 0.8])
    set(gca,...
        'XTickLabel',' ',...
        'YTickLabel',' ',...
        'box','on','xtick',[],'ytick',[]);
    hold off
    
end
