# Supplementary material for: Content-specific activity in frontoparietal and default-mode networks during prior-guided visual perception
Source: eLife. 2018 Jul 31;7:e36068. doi: 10.7554/eLife.36068 (PMC6067880; doi:10.7554/eLife.36068)
Supplement: Figure 5—source data 1. [file elife-36068-fig5-data1.zip]

Archive with 8 entries (5 files):
- Fig5-data/
- Fig5-data/redblue.m
- __MACOSX/
- __MACOSX/Fig5-data/
- __MACOSX/Fig5-data/._redblue.m
- Fig5-data/RSA_secondorder.m
- __MACOSX/Fig5-data/._RSA_secondorder.m
- Fig5-data/all_rdm.mat
