# Supplementary material for: Content-specific activity in frontoparietal and default-mode networks during prior-guided visual perception
Source: eLife. 2018 Jul 31;7:e36068. doi: 10.7554/eLife.36068 (PMC6067880; doi:10.7554/eLife.36068)
Supplement: Figure 5—source data 1. [file elife-36068-fig5-data1.zip › Fig5-data/RSA_secondorder.m]

clear all
clc
%load data
load('all_rdm')
%labels for plotting
rois = {'V1 R' 'V2 R' 'V3 R' 'V4 R'...
    'V1 L' 'V2 L' 'V3 L'  'V4 L'...
    'LOC R' 'LOC L' 'FG R' 'FG L'...
    'Parietal R' 'Parietal L' 'Frontal R'  'Frontal L' ...
    'PCC' 'ParLat R'  'ParLat L' 'MPFC'};

% sort to have same order as in Fig. 5B
for s = 1:19
    rdms{s,1} = all_rdm{s,1}; rdms{s,2} = all_rdm{s,3}; rdms{s,3} = all_rdm{s,5}; rdms{s,4} = all_rdm{s,7};
    rdms{s,5} = all_rdm{s,2}; rdms{s,6} = all_rdm{s,4}; rdms{s,7} = all_rdm{s,6}; rdms{s,8} = all_rdm{s,8};
    rdms{s,9} = all_rdm{s,9}; rdms{s,10} = all_rdm{s,10}; rdms{s,11} = all_rdm{s,11}; rdms{s,12} = all_rdm{s,12};
    rdms{s,13} = all_rdm{s,13}; rdms{s,14} = all_rdm{s,14}; rdms{s,15} = all_rdm{s,15}; rdms{s,16} = all_rdm{s,16};
    rdms{s,17} = all_rdm{s,19}; rdms{s,18} = all_rdm{s,17}; rdms{s,19} = all_rdm{s,18}; rdms{s,20} = all_rdm{s,20};
end

condtitles = {'all conditions' 'pre-disambiguation' 'post-disambiguation' 'gray-scale'};

% perform RSA for each perceptual condition
for condition = 1:4
    
    
    for r = 1:length(rois)
        for s = 1:19
            if isempty(rdms{s,r})==0
                temprdm_all(:,:,s) = rdms{s,r};
                if condition == 1
                    temprdm(:,:,s) = temprdm_all(:,:,s);
                elseif condition == 2
                    temprdm(1:33,1:33,s) = temprdm_all(1:33,1:33,s);
                elseif condition == 3
                    temprdm(34:66,34:66,s) = temprdm_all(34:66,34:66,s);
                else
                    temprdm(67:99,67:99,s) = temprdm_all(67:99,67:99,s);
                end
                
            end
        end
        r_mean(r,:) = reshape(mean(temprdm,3),[],1);
        labels{:,r} = rois(1,r);
        clear temprdm
    end
    
    RDM = squareform(pdist(r_mean,'Spearman'));
    clear r_mean
    
    %calculate percentile and plot second-order RDM
    L=triu(RDM);
    L(diag(L)~=0)=0;
    LL=L(L~=0);
    P = (tiedrank(LL) / length(LL))*100;
    b=triu(ones(size(RDM,1)),1);
    b(b==1)=P;
    c=(b'+b);
    figure('Color',[1 1 1]);
    imagesc(c)
    colormap('redblue')
    set(gca,'xtick',[])
    set(gca,'ytick',[])
    axis square
    title(condtitles{condition})
    h = colorbar;
    ylabel(h, 'dissimilarity [percentiles]')
    
    % perfoom MDS and plot
    [Y,stress,disparities]=mdscale(RDM,2);
    
    figure('Color',[1 1 1]);
    
    scatter(Y(1,1),Y(1,2),80,[141/255 211/255 149/255],'filled')
    hold on
    scatter(Y(2,1),Y(2,2),80,[141/255 211/255 149/255],'filled')
    hold on
    scatter(Y(3,1),Y(3,2),80,[141/255 211/255 149/255],'filled')
    hold on
    scatter(Y(4,1),Y(4,2),80,[141/255 211/255 149/255],'filled')
    hold on
    scatter(Y(5,1),Y(5,2),80,[141/255 211/255 149/255],'filled')
    hold on
    scatter(Y(6,1),Y(6,2),80,[141/255 211/255 149/255],'filled')
    hold on
    scatter(Y(7,1),Y(7,2),80,[141/255 211/255 149/255],'filled')
    hold on
    scatter(Y(8,1),Y(8,2),80,[141/255 211/255 149/255],'filled')
    hold on
    scatter(Y(9,1),Y(9,2),80,[190/255 186/255 218/255],'filled')
    hold on
    scatter(Y(10,1),Y(10,2),80,[190/255 186/255 218/255],'filled')
    hold on
    scatter(Y(11,1),Y(11,2),80,[251/255 128/255 114/255],'filled')
    hold on
    scatter(Y(12,1),Y(12,2),80,[251/255 128/255 114/255],'filled')
    hold on
    scatter(Y(13,1),Y(13,2),80,[245/255 217/255 47/255],'filled')
    hold on
    scatter(Y(14,1),Y(14,2),80,[245/255 217/255 47/255],'filled')
    hold on
    scatter(Y(15,1),Y(15,2),80,[245/255 217/255 47/255],'filled')
    hold on
    scatter(Y(16,1),Y(16,2),80,[245/255 217/255 47/255],'filled')
    hold on
    scatter(Y(17,1),Y(17,2),80,[145/255 191/255 219/255],'filled')
    hold on
    scatter(Y(18,1),Y(18,2),80,[145/255 191/255 219/255],'filled')
    hold on
    scatter(Y(19,1),Y(19,2),80,[145/255 191/255 219/255],'filled')
    hold on
    scatter(Y(20,1),Y(20,2),80,[145/255 191/255 219/255],'filled')
    
    text(Y(:,1),Y(:,2),rois,'FontSize',16)
    
    set(gca,'xtick',[])
    set(gca,'ytick',[])
    box;
    title(condtitles{condition})
end
