# Supplementary material for: Content-specific activity in frontoparietal and default-mode networks during prior-guided visual perception
Source: eLife. 2018 Jul 31;7:e36068. doi: 10.7554/eLife.36068 (PMC6067880; doi:10.7554/eLife.36068)
Supplement: Figure 6—source data 1. [file elife-36068-fig6-data1.zip]

Archive with 10 entries (7 files):
- Fig6-data/
- Fig6-data/.DS_Store
- __MACOSX/
- __MACOSX/Fig6-data/
- __MACOSX/Fig6-data/._.DS_Store
- Fig6-data/dimensionality.mat
- Fig6-data/RSA_dimensionality.m
- __MACOSX/Fig6-data/._RSA_dimensionality.m
- Fig6-data/all_rdm.mat
- __MACOSX/Fig6-data/._all_rdm.mat
