# Supplementary material for: Content-specific activity in frontoparietal and default-mode networks during prior-guided visual perception
Source: eLife. 2018 Jul 31;7:e36068. doi: 10.7554/eLife.36068 (PMC6067880; doi:10.7554/eLife.36068)
Supplement: Figure 6—source data 1. [file elife-36068-fig6-data1.zip › Fig6-data/RSA_dimensionality.m]

clear all
clc
% load data
load('all_rdm')

% labels for plot
alias = {'V1 R' 'V1 L' 'V2 R' 'V2 L' ...
    'V3 R' 'V3 L' 'V4 R'  'V4 L'...
    'LOCR' 'LOCL' 'Fusi R' 'Fusi L'...
    'Parietal R' 'Parietal L' 'Frontal R'  'Frontal L' ...
    'ParLat R' 'ParLat L'  'PCC' 'MPFC'};

just_plot = 1; % if set to 0, actually computes dimensionality (takes some time); if 1, load results and plot


dimensionality_pre = nan(19,20);
dimensionality_post = nan(19,20);
dimensionality_gray = nan(19,20);

%% compute dimensionality (WARNING: it will take some time!)
if just_plot == 0
    for r = 1:20 % for all rois
        for s = 1:19 % and subjects
            if isempty(all_rdm{s,r})==0
                temprdm(:,:,s) = all_rdm{s,r};
                temprdm_pre = temprdm(1:33,1:33,s);
                temprdm_post = temprdm(34:66,34:66,s);
                temprdm_gray = temprdm(67:99,67:99,s);
                
                for d = 2:10
                    dissimilarities = temprdm_pre;
                    
                    [Y,stress]=mdscale(dissimilarities,d); % perform multidimensional scaling (d-dimension solution)
                    
                    distances = squareform(pdist(Y)); % compute distances from delivered coordinates
                    dissimilarities = reshape(dissimilarities, 1,[]); distances = reshape(distances, 1,[]);
                    rsquared(d,:) = (corr(dissimilarities(:), distances(:)))^2;
                end
                dimensionality_pre(s,r) = find(rsquared>.90,1,'first');
                clear dissimilarities
                clear rsquared
                for d = 2:10
                    dissimilarities = temprdm_post;
                    
                    [Y,stress]=mdscale(dissimilarities,d); % perform multidimensional scaling (d-dimension solution)
                    
                    distances = squareform(pdist(Y)); % compute distances from delivered coordinates
                    dissimilarities = reshape(dissimilarities, 1,[]); distances = reshape(distances, 1,[]);
                    rsquared(d,:) = (corr(dissimilarities(:), distances(:)))^2;
                end
                dimensionality_post(s,r) = find(rsquared>.90,1,'first');
                clear dissimilarities
                clear rsquared
                for d = 2:10
                    dissimilarities = temprdm_gray;
                    
                    [Y,stress]=mdscale(dissimilarities,d); % perform multidimensional scaling (d-dimension solution)
                    
                    distances = squareform(pdist(Y)); % compute distances from delivered coordinates
                    dissimilarities = reshape(dissimilarities, 1,[]); distances = reshape(distances, 1,[]);
                    rsquared(d,:) = (corr(dissimilarities(:), distances(:)))^2;
                end
                dimensionality_gray(s,r) = find(rsquared>.90,1,'first');
                clear dissimilarities
                clear rsquared
            else
                dimensionality_pre(s,r) = nan;
                dimensionality_post(s,r) = nan;
                dimensionality_gray(s,r) = nan;
            end
        end
        fprintf(['roi ' num2str(r) '\n'])
    end
end

%% plotting
load('dimensionality.mat')
figure('Color',[1 1 1]);
subplot(3,1,1,'XTick',zeros(1,0))
hold on
box
bar(nanmean(dimensionality_pre),'FaceColor','none')
xlim([0 21])
ylim([0 6])
ylabel('dimensionality')
hold off
subplot(3,1,2,'XTick',zeros(1,0))
hold on
box
bar(nanmean(dimensionality_post),'FaceColor','none')
xlim([0 21])
ylim([0 6])
ylabel('dimensionality')
hold off
subplot(3,1,3,'XTickLabel',alias,'XTickLabelRotation',45,...
    'XTick',[1 2 3 4 5 6 7 8 9 10 11 12 13 14 15 16 17 18 19 20]);
hold on
box
xlim([0 21])
ylim([0 6])
ylabel('dimensionality')
bar(nanmean(dimensionality_gray),'FaceColor','none')
