# Supplementary material for: Content-specific activity in frontoparietal and default-mode networks during prior-guided visual perception
Source: eLife. 2018 Jul 31;7:e36068. doi: 10.7554/eLife.36068 (PMC6067880; doi:10.7554/eLife.36068)
Supplement: Figure 7—source data 1. [file elife-36068-fig7-data1.zip › Fig7-data/RSA_PI.m]

clear all
clc
% load data
load('all_rsm_behav')
% labels for plot
alias = {'V1 R' 'V1 L' 'V2 R' 'V2 L' ...
    'V3 R' 'V3 L' 'V4 R'  'V4 L'...
    'LOCR' 'LOCL' 'Fusi R' 'Fusi L'...
    'Parietal R' 'Parietal L' 'Frontal R'  'Frontal L' ...
    'ParLat R' 'ParLat L'  'PCC' 'MPFC'};


%% compute pi
for r = 1:length(all_rsm) % across rois
    
    for i = 1:19 %across subjects
        if isempty(all_rsm{i,r})==0
            rsm = all_rsm{i,r};
            m1m2_rsm = rsm(length(rsm)/2+1:length(rsm),1:length(rsm)/2);
            % take diagonal            
            m1m2_diag = (diag(m1m2_rsm));
            
            % take off diagonal (both triangles, upper and lower)
            m1m2_off1 = tril(m1m2_rsm,-1);
            m1m2_off2 = triu(m1m2_rsm,1);
            m1m2_off1 = (m1m2_off1(m1m2_off1~=0));
            m1m2_off2 = (m1m2_off2(m1m2_off2~=0));
            m1m2_off =  mean([m1m2_off1;m1m2_off2]);
            
            % fisher's r to z transform
            m1m2_diag =  mean(.5.*log((1+m1m2_diag)./(1-m1m2_diag)));
            m1m2_off =  mean(.5.*log((1+m1m2_off)./(1-m1m2_off)));
           
           %% compute PI
           m1m2_idx(i,r) = (m1m2_diag-m1m2_off);            
            
        end
    end
    
    temp = m1m2_idx(:,r);
   
    [t_m1m2(1,r) t_m1m2(4,r)]  = ttest(temp(temp~=0)); % includes exact p-values
    t_m1m2(2,r) = mean(temp(temp~=0));
    t_m1m2(3,r) = std(temp(temp~=0))/sqrt(length(temp(temp~=0)));
   
end

% FDR correction
[nsig PI_idxsig(1,:)] = fdr(t_m1m2(4,:),0.05);

%% plotting
figure1 = figure('Color',[1 1 1]);

% Create axes
axes1 = axes('Parent',figure1,'YTick',[1 1.5 2],...
    'XTickLabel',alias,...
    'XTickLabelRotation',45,...
    'XTick',[1 2 3 4 5 6 7 8 9 10 11 12 13 14 15 16 17 18 19 20],...
    'YTick',[-0.1 0 0.1 0.2 0.3],...
    'YTickLabel',{'-0.1' '0','0.1','0.2','0.3'},...
    'FontSize',14,...
    'Position',[0.13 0.17673463372071 0.775 0.722280144604413]);
%% Uncomment the following line to preserve the X-limits of the axes
 xlim(axes1,[0 21]);
hold(axes1,'on');
% Create bar
h = barwitherr(t_m1m2(3,:),t_m1m2(2,:),'FaceColor','none');
% Create ylabel
ylabel('preservation index');
